# Supplementary material for: Tertiary and Quaternary Structure Organization in GMP Synthetases: Implications for Catalysis
Source: Biomolecules. 2022 Jun 23;12(7):871. doi: 10.3390/biom12070871 (PMC9312489; doi:10.3390/biom12070871)
Supplement: Supplementary file 1 [file biomolecules-12-00871-s001.zip]

Archive with 1 entries (1 files):
- biomolecules-1744863-supplementary.pdf
